# Supplementary material for: Relationships between Serotonin Transporter Availability and the Global Efficiency of the Executive Control Brain Network
Source: Int J Mol Sci. 2024 May 24;25(11):5713. doi: 10.3390/ijms25115713 (PMC11171774; doi:10.3390/ijms25115713)
Supplement: Supplementary file 1 [file ijms-25-05713-s001.zip]

Archive with 1 entries (1 files):
- ijms-2965100-supplementary.pdf
